# Supplementary material for: Geographic and Ecological Dimensions of Host Plant-Associated Genetic Differentiation and Speciation in the Rhagoletis cingulata (Diptera: Tephritidae) Sibling Species Group
Source: Insects. 2019 Aug 29;10(9):275. doi: 10.3390/insects10090275 (PMC6780410; doi:10.3390/insects10090275)
Supplement: Supplementary file 1 [file insects-10-00275-s001.zip]

Archive with 5 entries (4 files):
- RcingGroupTableS1.xlsx
- __MACOSX/
- __MACOSX/._RcingGroupTableS1.xlsx
- RcingGroupSI.docx
- __MACOSX/._RcingGroupSI.docx
