# Supplementary material for: Geographic and Ecological Dimensions of Host Plant-Associated Genetic Differentiation and Speciation in the Rhagoletis cingulata (Diptera: Tephritidae) Sibling Species Group
Source: Insects. 2019 Aug 29;10(9):275. doi: 10.3390/insects10090275 (PMC6780410; doi:10.3390/insects10090275)
Supplement: Supplementary file 1 [file insects-10-00275-s001.zip › RcingGroupTableS1.xlsx]

## Sheet: Sheet1
Table S1. Microsatellite allele frequencies for 18 populations of Rhagoletis cingulata species group flies surveyed across North America. Populations 1-6 = bitter cherry-infesting populations of R. indifferens in the Pacific Northwest (1 = Salmon Arm, British Columbia, Canada; 2 = Little Kalama Road, Woodland, Washington, USA; 3 = Lewis River, Woodland, Washington, U.S.; 4 = Trout Creek Rd, Mt. H…
				R. indifferens										R. cingulata							R. turp.			R. cingulata					R. osmth.			R. chio.
				Canada and Northwestern U.S.							Southwest U.S. North Mexico South Mexico										South Mexico			Eastern U.S.					Florida			Geogria
Locus	#	Size	Pop 1	Pop 2	Pop 3	Pop 4	Pop 5	Pop 6			Pop 7	Pop 8		Pop11	Pop12		Pop 9	Pop10			Pop 20			Pop13	Pop14	Pop15			Pop19			Pop18
--------	-------	----	------	------	------	------	------	------			------	------		------	------		------	------			------			------	------	------			------			------
WCFF7	1	139	0	0	0	0	0	0			0	0		0	0		0	0			0			0	0	0			0			0
WCFF7	2	143	0	0	0	0	0	0			0	0		0	0		0	0.0417			0			0	0	0			0			0
WCFF7	3	145	0	0	0	0	0	0			0	0		0	0		0	0			0.0312			0	0	0			0			0
WCFF7	4	148	0	0	0	0	0	0			0.0208	0		0	0		0	0			0			0	0	0			0			0
WCFF7	5	150	0.2368	0.5465	0.2059	0.375	0.25	0			0	0		0	0.1875		0.1667	0.0417			0			0	0	0.025			0.1333			0
WCFF7	6	152	0	0	0	0	0	0			0	0		0.0417	0.0208		0	0			0			0	0	0.075			0			0
WCFF7	7	154	0	0	0	0	0	0			0	0		0	0.0208		0	0			0			0.0714	0	0.025			0			0.0556
WCFF7	8	156	0	0	0	0.0312	0	0			0.0833	0		0.0417	0		0	0			0			0	0.0625	0			0			0
WCFF7	9	158	0.6053	0.3837	0.5882	0.5625	0.6875	1			0.6875	0.7174		0.5	0.5208		0.5625	0.6667			0.625			0.5357	0.5	0.4			0.7333			0.5556
WCFF7	10	160	0.1579	0.0698	0.2059	0.0312	0.0521	0			0	0.2174		0.3958	0.25		0.2708	0.25			0.2031			0.3571	0.3438	0.4			0.1333			0.2778
WCFF7	11	162	0	0	0	0	0	0			0.0833	0		0.0208	0		0	0			0.1094			0.0357	0.0625	0.075			0			0.1111
WCFF7	12	164	0	0	0	0	0	0			0.125	0.0652		0	0		0	0			0			0	0	0			0			0
WCFF7	13	170	0	0	0	0	0	0			0	0		0	0		0	0			0			0	0.0312	0			0			0
WCFF7	14	172	0	0	0	0	0	0			0	0		0	0		0	0			0.0312			0	0	0			0			0
WCFF7	15	190	0	0	0	0	0.0104	0			0	0		0	0		0	0			0			0	0	0			0			0
WCFF7			19	43	34	16	48	11			24	23		24	24		24	24			32			14	16	20			15			9
				R. indifferens										R. cingulata							R. turp.			R. cingulata					R. osmth.			R. chio.
				Canada and Northwestern U.S.							Southwest U.S. North Mexico South Mexico										South Mexico			Eastern U.S.					Florida			Geogria
Locus	#	Size	Pop 1	Pop 2	Pop 3	Pop 4	Pop 5	Pop 6			Pop 7	Pop 8		Pop11	Pop12		Pop 9	Pop10			Pop 20			Pop13	Pop14	Pop15			Pop19			Pop18
--------	-------	----	------	------	------	------	------	------			------	------		------	------		------	------			------			------	------	------			------			------
WCFF24	1	103	0	0	0	0	0	0			0	0		0	0		0	0.0625			0			0	0	0			0			0
WCFF24	2	107	0	0	0	0	0	0			0	0		0	0		0	0.0208			0			0	0	0			0			0
WCFF24	3	109	0	0	0	0	0	0			0	0		0	0		0	0			0.0312			0	0	0			0			0
WCFF24	4	117	0	0	0	0	0	0			0	0		0	0		0	0.0208			0			0	0	0			0			0
WCFF24	5	119	0	0	0	0	0	0			0	0		0	0		0.0208	0			0			0	0	0			0			0
WCFF24	6	123	0	0	0	0	0	0			0	0		0	0		0.0625	0.375			0.0469			0	0	0			0			0
WCFF24	7	125	0	0	0	0	0	0			0	0		0	0		0.5625	0.1042			0.9219			0	0	0			0			0
WCFF24	8	127	0	0	0	0	0	0			0	0		0	0		0.3125	0.3125			0			0	0	0			0			0
WCFF24	9	129	0	0	0	0	0	0			0	0		0	0		0	0			0			0	0	0			0.0333			0
WCFF24	10	130	0	0	0	0	0	0			0.0417	0		0	0		0	0			0			0	0	0			0			0
WCFF24	11	134	0	0	0	0	0	0			0	0.0455		0	0		0	0			0			0	0	0			0			0
WCFF24	12	135	0	0	0	0	0	0			0	0		0	0		0	0			0			0	0	0			0			0
WCFF24	13	137	0	0	0	0	0	0			0	0		0	0		0	0			0			0	0	0			0			0
WCFF24	14	141	0	0	0	0	0	0			0.0417	0		0.0417	0		0	0.0208			0			0.0714	0.125	0.05			0.3667			0.3333
WCFF24	15	143	0.6316	0.5116	0.5882	0.5938	0.625	0.4091			0.4583	0.8182		0.6875	0.8125		0	0.0208			0			0.3571	0.3438	0.45			0.5667			0.3889
WCFF24	16	145	0.3684	0.3023	0.3235	0.375	0.3438	0.5909			0.4375	0.1364		0.25	0.1042		0	0.0417			0			0.0357	0	0			0			0
WCFF24	17	147	0	0.0349	0.0147	0	0	0			0.0208	0		0	0		0.0208	0.0208			0			0.0714	0.1562	0			0			0.0556
WCFF24	18	149	0	0.1512	0.0735	0.0312	0.0104	0			0	0		0	0		0	0			0			0.0357	0.0312	0			0			0.0556
WCFF24	19	151	0	0	0	0	0	0			0	0		0.0208	0.0833		0.0208	0			0			0.1786	0.0625	0.325			0			0.0556
WCFF24	20	153	0	0	0	0	0.0208	0			0	0		0	0		0	0			0			0.0714	0.125	0.125			0			0
WCFF24	21	155	0	0	0	0	0	0			0	0		0	0		0	0			0			0.1429	0.125	0.025			0.0333			0.1111
WCFF24	22	157	0	0	0	0	0	0			0	0		0	0		0	0			0			0	0.0312	0			0			0
WCFF24	23	159	0	0	0	0	0	0			0	0		0	0		0	0			0			0.0357	0	0.025			0			0
WCFF24	24	163	0	0	0	0	0	0			0	0		0	0		0	0			0			0	0	0			0			0
WCFF24			19	43	34	16	48	11			24	22		24	24		24	24			32			14	16	20			15			9
				R. indifferens										R. cingulata							R. turp.			R. cingulata					R. osmth.			R. chio.
				Canada and Northwestern U.S.							Southwest U.S. North Mexico South Mexico										South Mexico			Eastern U.S.					Florida			Geogria
Locus	#	Size	Pop 1	Pop 2	Pop 3	Pop 4	Pop 5	Pop 6			Pop 7	Pop 8		Pop11	Pop12		Pop 9	Pop10			Pop 20			Pop13	Pop14	Pop15			Pop19			Pop18
--------	-------	----	------	------	------	------	------	------			------	------		------	------		------	------			------			------	------	------			------			------
WCFF31	1	99	0	0	0	0	0	0			0.0208	0.0217		0	0.0208		0	0			0			0	0	0.025			0			0
WCFF31	2	100	0	0	0	0	0	0			0	0		0	0		0.0417	0			0			0	0	0			0			0
WCFF31	3	101	0	0	0	0	0	0			0	0		0	0		0	0.0417			0			0	0	0			0			0
WCFF31	4	103	0	0	0	0	0	0			0	0		0	0		0.0208	0			0			0	0	0			0			0
WCFF31	5	105	0	0	0	0	0	0			0	0		0	0		0	0			0			0	0	0.025			0			0
WCFF31	6	107	0	0	0	0	0.0104	0			0.0208	0.0652		0.0208	0		0	0.125			0.0469			0	0	0			0			0
WCFF31	7	109	0	0	0	0	0.0625	0			0.0625	0		0	0			0			0.1094			0.0357	0.0312	0.025			0			0
WCFF31	8	111	0.7895	0.7093	0.7941	0.7188	0.7917	0.7727			0.5625	0.2826		0.7083	0.2292		0.3542	0.4167			0.2969			0	0	0.075			0			0
WCFF31	9	113	0.1579	0.1047	0.0441	0	0	0.0455			0.1042	0.0435		0.2708	0.0208		0.1875	0.3125			0.0312			0.0714	0.0312	0.025			0			0
WCFF31	10	115	0.0526	0.0349	0	0	0	0			0.1875	0.1522		0	0.1667		0.0625	0.1042			0			0.2143	0.375	0.175			0.5			0.2222
WCFF31	11	117	0	0	0	0	0	0			0	0		0	0.0208		0				0			0.0357	0	0.025			0			0
WCFF31	12	119	0	0	0	0	0.0104	0			0	0.1304		0	0		0	0			0			0	0.0312	0			0			0
WCFF31	13	120	0	0	0	0	0	0			0	0		0	0		0.0208	0			0.0156			0	0	0			0			0
WCFF31	14	121	0	0	0	0	0	0			0	0		0	0		0.0208	0			0			0	0.0938	0			0			0
WCFF31	15	122	0	0	0	0	0	0			0	0		0	0		0.0625	0			0.0469			0	0	0			0			0
WCFF31	16	123	0	0	0	0	0.125	0			0	0.0435		0	0		0	0			0.1406			0	0.0312	0.025			0.0667			0
WCFF31	17	125	0	0.1512	0.1029	0.2812	0	0.0455			0	0.0652		0	0.0833		0.0417	0			0			0.0357	0	0.2			0			0
WCFF31	18	127	0	0	0.0588	0	0	0			0	0		0	0.0417		0	0			0			0.0357	0	0.05			0.2			0.6667
WCFF31	19	128	0	0	0	0	0	0			0	0		0	0		0.0208	0			0			0	0	0			0			0
WCFF31	20	130	0	0	0	0	0	0			0	0		0	0		0.0417	0			0.0156			0	0	0			0			0
WCFF31	21	131	0	0	0	0	0	0.1364			0	0.0435		0	0		0	0			0			0.1071	0.0938	0.1			0.2333			0.1111
WCFF31	22	132	0	0	0	0	0	0			0	0		0	0		0	0			0.0156			0	0	0			0			0
WCFF31	23	133	0	0	0	0	0	0			0.0417	0.0435		0	0.1667		0	0			0.2344			0.1071	0.1875	0.025			0			0
WCFF31	24	134	0	0	0	0	0	0			0	0		0	0		0	0			0			0	0	0			0			0
WCFF31	25	137	0	0	0	0	0	0			0	0.1087		0	0.125		0	0			0.0312			0.0714	0.0625	0.025			0			0
WCFF31	26	139	0	0	0	0	0	0			0	0		0	0.0833		0	0			0			0	0	0			0			0
WCFF31	27	141	0	0	0	0	0	0			0	0		0	0.0208		0	0			0			0.0714	0	0.05			0			0
WCFF31	28	143	0	0	0	0	0	0			0	0		0	0		0	0			0.0156			0.0357	0	0.05			0			0
WCFF31	29	145	0	0	0	0	0	0			0	0		0	0.0208		0	0			0			0.0357	0.0312	0.075			0			0
WCFF31	30	149	0	0	0	0	0	0			0	0		0	0		0	0			0			0	0.0312	0.025			0			0
WCFF31	31	155	0	0	0	0	0	0			0	0		0	0		0	0			0			0.1071	0	0			0			0
WCFF31	32	166	0	0	0	0	0	0			0	0		0	0		0	0			0			0.0357	0	0			0			0
WCFF31	33	220	0	0	0	0	0	0			0	0		0	0		0	0			0			0	0	0			0			0
WCFF31	#	samples:	19	43	34	16	48	11			24	23		24	24		24	24			32			14	16	20			15			9
				R. indifferens										R. cingulata							R. turp.			R. cingulata					R. osmth.			R. chio.
				Canada and Northwestern U.S.							Southwest U.S. North Mexico South Mexico										South Mexico			Eastern U.S.					Florida			Geogria
Locus	#	Size	Pop 1	Pop 2	Pop 3	Pop 4	Pop 5	Pop 6			Pop 7	Pop 8		Pop11	Pop12		Pop 9	Pop10			Pop 20			Pop13	Pop14	Pop15			Pop19			Pop18
--------	-------	----	------	------	------	------	------	------			------	------		------	------		------	------			------			------	------	------			------			------
WCFF57	1	84	0	0	0	0	0	0			0	0		0	0		0.0217	0.1667			0.0323			0.0357	0	0			0			0.0556
WCFF57	2	86	0	0	0	0	0	0			0	0		0	0		0.0217	0.0417			0.0323			0	0	0			0			0.1667
WCFF57	3	88	0	0	0	0	0	0			0	0		0.3913	0.2826		0.0217	0.1042			0.0484			0.7857	0.9062	0.85			0.7857			0.5556
WCFF57	4	90	0	0	0	0	0	0			0	0		0	0		0.2609	0.0417			0.0968			0.0714	0.0625	0.1			0.0714			0.0556
WCFF57	5	92	0	0	0	0	0	0			0	0		0.0435	0.0652		0.1522	0.375			0.5645			0	0	0			0			0
WCFF57	6	94	0	0	0	0	0	0			0	0		0.1957	0.0217		0.0652	0.25			0.0968			0.1071	0.0312	0.05			0.1429			0.1667
WCFF57	7	97	0	0	0	0	0.0104	0.0909			0	0		0	0		0.1304	0.0208			0			0	0	0			0			0
WCFF57	8	99	0.2895	0.5233	0.3824	0.4062	0.625	0.3182			0	0		0	0.087		0.1739	0			0			0	0	0			0			0
WCFF57	9	101	0	0	0.0588	0	0.0521	0			0.125	0.3913		0.1087	0.087		0.0217	0			0.1129			0	0	0			0			0
WCFF57	10	103	0.4211	0.1512	0.1471	0.3125	0.0312	0.2273			0.1458	0.0435		0	0.1957		0.0652	0			0.0161			0	0	0			0			0
WCFF57	11	105	0	0.0233	0.0882	0.0625	0	0			0	0.0435		0	0		0.0217	0			0			0	0	0			0			0
WCFF57	12	107	0	0.0116	0	0	0	0			0	0.1304		0.0652	0.0217		0	0			0			0	0	0			0			0
WCFF57	13	109	0	0	0.0147	0	0	0			0	0.0435		0	0		0	0			0			0	0	0			0			0
WCFF57	14	110	0	0.0233	0.0441	0	0	0			0.1875	0.087		0.087	0.0652		0	0			0			0	0	0			0			0
WCFF57	15	112	0.2895	0.2558	0.1765	0.2188	0.25	0.3636			0.3125	0.1739		0.0217	0.0217		0	0			0			0	0	0			0			0
WCFF57	16	114	0	0.0116	0.0882	0	0.0312	0			0.2083	0.0652		0	0.087		0	0			0			0	0	0			0			0
WCFF57	17	116	0	0	0	0	0	0				0		0.087	0.0652		0	0			0			0	0	0			0			0
WCFF57	18	118	0	0	0	0	0	0			0.0208	0.0217		0	0		0	0			0			0	0	0			0			0
WCFF57	19	123	0	0	0	0	0	0			0	0		0	0		0.0217	0			0			0	0	0			0			0
WCFF57	20	128	0	0	0	0	0	0			0	0		0	0		0.0217	0			0			0	0	0			0			0
WCFF57	21	158	0	0	0	0	0	0			0	0		0	0		0	0			0			0	0	0			0			0
WCFF57	#	samples:	19	43	34	16	48	11			24	23		23	23		23	24			31			14	16	20			14			9
				R. indifferens										R. cingulata							R. turp.			R. cingulata					R. osmth.			R. chio.
				Canada and Northwestern U.S.							Southwest U.S. North Mexico South Mexico										South Mexico			Eastern U.S.					Florida			Geogria
Locus	#	Size	Pop 1	Pop 2	Pop 3	Pop 4	Pop 5	Pop 6			Pop 7	Pop 8		Pop11	Pop12		Pop 9	Pop10			Pop 20			Pop13	Pop14	Pop15			Pop19			Pop18
--------	-------	----	------	------	------	------	------	------			------	------		------	------		------	------			------			------	------	------			------			------
WCFF61B	1	210	0	0	0	0	0	0			0	0		0.0208	0		0	0			0			0	0	0			0			0
WCFF61B	2	266	0	0	0	0	0	0			0	0		0	0		0	0			0.2188			0	0	0			0			0
WCFF61B	3	271	0	0	0	0	0	0			0	0		0	0		0	0			0			0	0	0			0			0
WCFF61B	4	273	0	0	0	0	0	0			0	0		0	0.0208		0	0			0			0	0	0			0			0
WCFF61B	5	278	0	0	0	0	0	0			0	0.2391		0.1875	0.25		0.2609	0.2708			0.5938			0.3571	0.3125	0.2105			0.2			0.1667
WCFF61B	6	279	0	0	0	0	0	0			0	0		0	0		0	0			0			0	0	0			0			0
WCFF61B	7	281	0	0	0	0	0	0			0	0		0	0		0	0						0	0	0			0			0
WCFF61B	8	282	0	0	0	0	0	0			0	0		0.1458	0.1667		0.1739	0.3958			0.1719			0.1786	0.0312	0.1842			0			0.1111
WCFF61B	9	284	0	0	0	0	0	0			0	0		0.1875	0.3333		0.413	0.1875			0.0156			0	0.0312	0			0.0333			0
WCFF61B	10	286	0	0	0	0	0	0			0	0.0652		0.0417	0		0	0.0208			0			0.0714	0.1562	0.1316			0.1333			0
WCFF61B	11	288	0	0	0	0	0	0			0	0.0217		0.1667	0.0417		0.0217	0.0208			0			0.0714	0.125	0.0526			0.3333			0
WCFF61B	12	290	0.0556	0	0.0588	0.125	0	0.0909			0	0.0435		0.0208	0		0	0			0			0.0357	0.0625	0.0263			0.0667			0.4444
WCFF61B	13	292	0.8333	0.8837	0.8235	0.875	0.7234	0.5909			0.6875	0.2609		0.1875	0.1875		0.1304	0.1042			0			0.1429	0.2812	0.3158			0.2			0.1111
WCFF61B	14	294	0	0	0	0	0	0			0	0		0.0208	0		0	0			0			0.0714	0	0			0			0.1111
WCFF61B	15	296	0	0	0	0	0	0			0	0.0217		0	0		0	0			0			0	0	0.0263			0.0333			0.0556
WCFF61B	16	298	0	0	0	0	0	0			0	0.0217		0.0208	0		0	0			0			0.0357	0	0.0263			0			0
WCFF61B	17	300	0	0	0	0	0	0			0.0208	0		0	0		0	0			0			0	0	0			0			0
WCFF61B	18	302	0.1111	0.093	0.1176	0	0.2766	0.2727			0.2083	0.1739		0	0		0	0			0			0.0357	0	0.0263			0			0
WCFF61B	19	304	0	0.0233	0	0	0	0			0	0		0	0		0	0			0			0	0	0			0			0
WCFF61B	20	306	0	0	0	0	0	0			0.0208	0.0217		0	0		0	0			0			0	0	0			0			0
WCFF61B	21	308	0	0	0	0	0	0.0455			0.0417	0.0435		0	0		0	0			0			0	0	0			0			0
WCFF61B	22	314	0	0	0	0	0	0			0.0208	0		0	0		0	0			0			0	0	0			0			0
WCFF61B	23	324	0	0	0	0	0	0			0	0.087		0	0		0	0			0			0	0	0			0			0
WCFF61B	24	330	0	0	0	0	0	0			0	0		0	0		0	0			0			0	0	0			0			0
WCFF61B	#	samples:	18	43	34	16	47	11			24	23		24	24		23	24			32			14	16	19			15			9
				R. indifferens										R. cingulata							R. turp.			R. cingulata					R. osmth.			R. chio.
				Canada and Northwestern U.S.							Southwest U.S. North Mexico South Mexico										South Mexico			Eastern U.S.					Florida			Geogria
Locus	#	Size	Pop 1	Pop 2	Pop 3	Pop 4	Pop 5	Pop 6			Pop 7	Pop 8		Pop11	Pop12		Pop 9	Pop10			Pop 20			Pop13	Pop14	Pop15			Pop19			Pop18
--------	-------	----	------	------	------	------	------	------			------	------		------	------		------	------			------			------	------	------			------			------
WCFF67	1	199	0	0	0	0	0	0			0.0208	0		0	0		0	0			0			0	0	0			0			0
WCFF67	2	200	0	0	0	0	0	0			0	0		0	0		0	0			0			0	0	0			0.0667			0
WCFF67	3	203	0	0	0	0	0	0			0	0.0217		0.0417	0.0435		0	0			0			0	0	0			0			0
WCFF67	4	204	0	0	0	0	0	0			0	0		0	0		0	0			0			0	0	0			0			0.1111
WCFF67	5	205	0	0	0	0	0	0			0.0208	0		0	0		0	0			0			0	0	0.025			0			0
WCFF67	6	206	0	0	0	0	0	0			0	0		0	0		0	0			0.0469			0	0	0			0			0.0556
WCFF67	7	207	0	0	0	0	0	0			0	0		0	0		0	0			0			0	0	0			0.0667			0
WCFF67	8	209	0	0	0	0	0	0			0	0		0	0		0.0417	0.0625			0			0	0	0			0			0
WCFF67	9	210	0	0	0	0	0	0			0	0		0	0		0	0			0.1719			0	0	0			0			0
WCFF67	10	211	0	0	0	0	0	0			0.0208	0		0	0		0	0			0			0	0	0			0.1			0
WCFF67	11	212	0	0	0	0	0	0			0	0		0.0208	0		0	0			0			0	0	0			0			0
WCFF67	12	213	0	0	0	0	0	0			0	0		0	0		0	0			0			0	0.0938	0.025			0			0.0556
WCFF67	13	214	0	0	0	0	0	0			0	0		0.0208	0		0	0			0.1875			0	0	0			0			0.1111
WCFF67	14	215	0	0.0233	0	0	0	0			0	0.087		0.125	0		0	0			0			0.5	0.5938	0.475			0.5667			0.4444
WCFF67	15	217	1	0.8721	0.9118	1	0.8542	1			0.75	0.8261		0.7708	0.9565		0.9583	0.9375			0.4844			0.4643	0.2812	0.375			0.1333			0.1111
WCFF67	16	219	0	0	0.0588	0	0	0			0.125	0.0217		0	0		0	0			0			0	0.0312	0.05			0			0
WCFF67	17	220	0	0	0	0	0.0208	0			0	0		0	0		0	0			0.0625			0	0	0			0			0
WCFF67	18	221	0	0	0	0	0.0104	0			0.0208	0.0217		0	0		0	0			0			0	0	0			0			0
WCFF67	19	222	0	0.1047	0.0294	0	0.1146	0			0	0.0217		0	0		0	0			0			0.0357	0	0.05			0			0.1111
WCFF67	20	223	0	0	0	0	0	0			0	0		0.0208	0		0	0			0.0156			0	0	0			0			0
WCFF67	21	224	0	0	0	0	0	0			0	0		0	0		0	0			0			0	0	0			0.0667			0
WCFF67	22	228	0	0	0	0	0	0			0.0208	0		0	0		0	0			0			0	0	0			0			0
WCFF67	23	231	0	0	0	0	0	0			0.0208	0		0	0		0	0			0			0	0	0			0			0
WCFF67	24	236	0	0	0	0	0	0			0	0		0	0		0	0			0.0312			0	0	0			0			0
WCFF67	#	samples:	19	43	34	16	48	11			24	23		24	23		24	24			32			14	16	20			15			9
				R. indifferens										R. cingulata							R. turp.			R. cingulata					R. osmth.			R. chio.
				Canada and Northwestern U.S.							Southwest U.S. North Mexico South Mexico										South Mexico			Eastern U.S.					Florida			Geogria
Locus	#	Size	Pop 1	Pop 2	Pop 3	Pop 4	Pop 5	Pop 6			Pop 7	Pop 8		Pop11	Pop12		Pop 9	Pop10			Pop 20			Pop13	Pop14	Pop15			Pop19			Pop18
--------	-------	----	------	------	------	------	------	------			------	------		------	------		------	------			------			------	------	------			------			------
WCFF83	1	123	0	0	0	0	0.0208	0			0	0		0	0		0	0			0			0	0	0			0			0
WCFF83	2	131	0	0	0	0	0.0104	0			0	0		0	0		0	0			0			0	0	0			0			0
WCFF83	3	133	0	0	0	0	0	0			0.0417	0.0435		0	0.0208		0	0.0208			0			0	0	0.025			0.0333			0
WCFF83	4	134	0	0	0	0	0	0			0	0		0	0		0.0417	0			0			0	0	0			0			0
WCFF83	5	135	0	0	0	0	0.0104	0			0	0		0	0		0	0.0417			0			0	0.0625	0			0.0333			0.0556
WCFF83	6	138	0	0	0	0	0	0			0	0		0	0		0	0			0.0156			0	0	0			0			0
WCFF83	7	139	0	0	0	0	0	0			0	0		0	0		0.0625	0.0208			0.0156			0	0	0			0			0
WCFF83	8	140	0	0	0	0	0	0			0	0		0	0.0208		0	0			0			0	0	0			0			0
WCFF83	9	141	0	0	0	0	0	0			0	0		0	0.0417		0	0			0.1562			0.0833	0	0.2			0			0
WCFF83	10	143	0	0	0	0	0	0			0.0417	0.2826		0.2083	0.3958		0	0			0.4531			0	0.125	0.3			0.1			0.2778
WCFF83	11	144	0	0	0	0	0	0			0	0		0	0.1042		0	0			0			0	0	0			0			0
WCFF83	12	145	0.3421	0.5349	0.6029	0.5312	0.5208	0.4091			0.375	0.1739		0.25	0.2083		0	0.1667			0			0.2917	0.2812	0.2			0.5333			0.2222
WCFF83	13	146	0	0	0	0	0	0			0	0		0	0		0	0			0			0	0	0			0			0
WCFF83	14	147	0.0526	0.1512	0.0588	0.0938	0.0625	0			0.1667	0.1739		0.2083	0.2083		0.5	0.7292			0.1406			0.0833	0.125	0.15			0.1			0.1111
WCFF83	15	149	0	0	0	0	0	0			0.0417	0.087		0.0625	0		0.3125	0			0.1875			0.4167	0.375	0.075			0.1667			0.1667
WCFF83	16	151	0	0	0	0	0	0.0909			0	0		0	0		0	0			0			0.125	0	0.05			0.0333			0.1667
WCFF83	17	153	0.6053	0.314	0.3382	0.375	0.375	0.4091			0.2708	0.2174		0.1875	0		0.0625	0.0208			0.0312			0	0.0312	0			0			0
WCFF83	18	155	0	0	0	0	0	0			0.0625	0.0217		0.0208	0		0.0208	0			0			0	0	0			0			0
WCFF83	19	158	0	0	0	0	0	0.0455			0	0		0	0		0	0			0			0	0	0			0			0
WCFF83	20	161	0	0	0	0	0	0.0455			0	0		0.0625	0		0	0			0			0	0	0			0			0
WCFF83	21	165	0	0	0	0	0	0			0	0		0	0		0	0			0			0	0	0			0			0
WCFF83	22	167	0	0	0	0	0	0			0	0		0	0		0	0			0			0	0	0			0			0
WCFF83	#	samples:	19	43	34	16	48	11			24	23		24	24		24	24			32			12	16	20			15			9
				R. indifferens										R. cingulata							R. turp.			R. cingulata					R. osmth.			R. chio.
				Canada and Northwestern U.S.							Southwest U.S. North Mexico South Mexico										South Mexico			Eastern U.S.					Florida			Geogria
Locus	#	Size	Pop 1	Pop 2	Pop 3	Pop 4	Pop 5	Pop 6			Pop 7	Pop 8		Pop11	Pop12		Pop 9	Pop10			Pop 20			Pop13	Pop14	Pop15			Pop19			Pop18
--------	-------	----	------	------	------	------	------	------			------	------		------	------		------	------			------			------	------	------			------			------
WCFF84A	1	140	0	0	0	0	0	0			0	0.0435		0.2917	0.4375		0	0			0			0	0	0			0			0
WCFF84A	2	143	0	0	0	0	0	0			0	0		0	0		0.0417	0			0.0156			0	0	0			0			0
WCFF84A	3	145	0	0	0	0	0	0			0	0		0	0		0	0			0.0625			0.0357	0	0			0.0333			0
WCFF84A	4	147	0	0	0	0	0	0			0	0		0.0417	0		0	0			0			0	0	0			0			0
WCFF84A	5	148	0	0	0	0	0	0			0	0.087		0.3333	0.1042		0.1458	0.2708			0.2812			0.2143	0.3125	0.45			0.2			0.3889
WCFF84A	6	150	0	0	0	0	0	0			0	0		0	0		0.0208	0.1458			0.0156			0.0357	0	0			0.0333			0
WCFF84A	7	152	0	0	0	0	0	0			0	0.0217		0.0833	0.125		0.1667	0.125			0.125			0.0714	0	0.025			0.1667			0
WCFF84A	8	154	0	0	0	0	0	0			0	0.0217		0	0.125		0.0625	0.0625			0.1094			0.1071	0.125	0.15			0.1			0.1111
WCFF84A	9	156	0	0	0	0	0	0			0	0.0217		0.0417	0		0	0.0625			0			0.1429	0	0.125			0.0333			0
WCFF84A	10	158	0	0	0	0	0	0			0.2917	0.1957		0.1458	0.2708		0.5625	0.3333			0.2656			0.3214	0.375	0.25			0.2			0.1111
WCFF84A	11	160	0.1765	0.1163	0.1029	0	0.0208	0			0	0.0435		0	0		0	0			0.0625			0	0	0			0			0.2778
WCFF84A	12	162	0	0	0	0.0312	0.0625	0			0.0625	0.0435		0	0		0	0			0.0312			0.0357	0.0312	0			0			0
WCFF84A	13	164	0.6765	0.6047	0.5588	0.5938	0.5625	0.7273			0.3958	0.2826		0.0208	0.0208		0	0			0.0312			0	0	0			0			0.1111
WCFF84A	14	166	0.0294	0.0116	0.0882	0.0938	0.0833	0			0.0208	0.0217		0.0208	0.0208		0	0			0			0	0	0			0.1333			0
WCFF84A	15	168	0.1176	0.2558	0.25	0.2812	0.25	0.2727			0.1875	0.0652		0	0		0	0			0			0	0.0938	0			0			0
WCFF84A	16	170	0	0.0116	0	0	0	0			0.0208	0.0652		0	0		0	0			0			0	0.0625	0			0			0
WCFF84A	17	171	0	0	0	0	0	0			0	0		0	0		0	0			0			0	0	0			0.0333			0
WCFF84A	18	172	0	0	0	0	0	0			0.0208	0.087		0	0		0	0			0			0.0357	0	0			0			0
WCFF84A	19	174	0	0	0	0	0	0			0	0		0.0208	0		0	0			0			0	0	0			0			0
WCFF84A	20	175	0	0	0	0	0	0			0	0		0	0		0	0			0			0	0	0			0.0667			0
WCFF84A	21	187	0	0	0	0	0.0104	0			0	0		0	0		0	0			0			0	0	0			0			0
WCFF84A	22	193	0	0	0	0	0.0104	0			0	0		0	0		0	0			0			0	0	0			0			0
WCFF84A	#	samples:	17	43	34	16	48	11			24	23		24	24		24	24			32			14	16	20			15			9
				R. indifferens										R. cingulata							R. turp.			R. cingulata					R. osmth.			R. chio.
				Canada and Northwestern U.S.							Southwest U.S. North Mexico South Mexico										South Mexico			Eastern U.S.					Florida			Geogria
Locus	#	Size	Pop 1	Pop 2	Pop 3	Pop 4	Pop 5	Pop 6			Pop 7	Pop 8		Pop11	Pop12		Pop 9	Pop10			Pop 20			Pop13	Pop14	Pop15			Pop19			Pop18
--------	-------	----	------	------	------	------	------	------			------	------		------	------		------	------			------			------	------	------			------			------
WCFF86A	1	172	0	0	0	0	0	0			0	0		0	0		0	0			0			0	0	0			0.1			0
WCFF86A	2	174	0	0	0	0	0	0			0	0		0	0		0	0			0			0	0	0			0.5			0
WCFF86A	3	176	0	0	0	0	0	0			0	0		0	0		0	0			0			0	0	0			0.3333			0
WCFF86A	4	179	0	0	0	0	0	0			0	0		0	0		0	0.0208			0			0	0	0			0			0
WCFF86A	5	185	0	0	0	0	0	0			0	0		0	0		0	0.0625			0			0	0	0			0			0
WCFF86A	6	187	0	0	0	0	0	0			0	0		0	0		0	0.0208			0			0	0	0			0			0
WCFF86A	7	191	0	0	0	0	0	0			0	0		0	0		0	0.0208			0			0	0	0			0			0
WCFF86A	8	193	0	0	0	0	0	0			0	0		0	0		0	0			0			0.0385	0	0.025			0			0
WCFF86A	9	195	0	0	0	0	0	0			0	0		0	0		0	0.0208			0			0	0	0			0			0
WCFF86A	10	197	0	0	0	0	0	0			0	0.0263		0.0208	0.087		0	0.125			0			0.1154	0	0			0			0
WCFF86A	11	198	0	0	0	0	0	0			0	0		0	0		0	0			0.0312			0	0	0			0			0
WCFF86A	12	199	0	0	0	0	0	0			0	0		0.0208	0.0435		0.0417	0			0			0	0.0625	0			0			0
WCFF86A	13	200	0	0	0	0	0	0			0	0		0	0		0	0			0.1094			0	0	0			0			0
WCFF86A	14	201	0	0	0	0	0.0104	0			0	0.0526		0.0417	0.2391		0.0417	0			0			0	0	0.075			0			0.1111
WCFF86A	15	202	0	0	0	0	0	0			0	0		0	0		0	0			0.0781			0	0	0			0			0
WCFF86A	16	203	0.0263	0.1395	0	0.0312	0	0.0455			0	0.1316		0.2083	0.2174		0.0833	0.0208			0.1719			0.1538	0.1875	0.325			0			0.0556
WCFF86A	17	205	0.0526	0.314	0.2794	0.5312	0.1042	0.0909			0.5417	0.5263		0.25	0		0.1875	0.2292			0.0938			0.5769	0.5312	0.45			0			0
WCFF86A	18	207	0	0.0581	0.0588	0.0312	0.2188	0.2273			0.0208	0.0789		0.0208	0.2609		0.2917	0.375			0.2969			0	0.0312	0.025			0.0667			0.1111
WCFF86A	19	209	0	0	0.0147	0	0.0729	0			0.1667	0.0789		0.2292	0.0652		0.2708	0.0833			0.1719			0	0	0			0			0
WCFF86A	20	211	0.9211	0.4651	0.6471	0.375	0.5521	0.5909			0.25	0.0789		0.0833	0.0435		0.0625	0.0208			0.0156			0.0385	0.0312	0.05			0			0.3889
WCFF86A	21	213	0	0.0233	0	0.0312	0.0208	0.0455			0.0208	0		0.0833	0		0.0208	0			0			0.0385	0	0.025			0			0
WCFF86A	22	215	0	0	0	0	0.0104	0			0	0.0263		0	0		0	0			0			0.0385	0.1562	0			0			0.0556
WCFF86A	23	217	0	0	0	0	0	0			0	0		0.0208	0.0217		0	0			0			0	0	0.025			0			0.1111
WCFF86A	24	219	0	0	0	0	0	0			0	0		0	0.0217		0	0			0			0	0	0			0			0
WCFF86A	25	221	0	0	0	0	0	0			0	0		0.0208	0		0	0			0			0	0	0			0			0.1667
WCFF86A	26	223	0	0	0	0	0.0104	0			0	0		0	0		0	0			0.0312			0	0	0			0			0
WCFF86A	#	samples:	19	43	34	16	48	11			24	19		24	23		24	24			32			13	16	20			15			9
				R. indifferens										R. cingulata							R. turp.			R. cingulata					R. osmth.			R. chio.
				Canada and Northwestern U.S.							Southwest U.S. North Mexico South Mexico										South Mexico			Eastern U.S.					Florida			Geogria
Locus	#	Size	Pop 1	Pop 2	Pop 3	Pop 4	Pop 5	Pop 6			Pop 7	Pop 8		Pop11	Pop12		Pop 9	Pop10			Pop 20			Pop13	Pop14	Pop15			Pop19			Pop18
--------	-------	----	------	------	------	------	------	------			------	------		------	------		------	------			------			------	------	------			------			------
WCFF93	1	143	0	0	0	0	0.0417	0			0	0		0	0		0	0			0			0	0	0			0			0
WCFF93	2	171	0	0	0	0	0.0104	0			0	0.0435		0	0		0	0			0			0	0	0			0			0
WCFF93	3	177	0	0	0	0	0	0			0	0		0.0417	0		0	0			0			0	0	0			0			0
WCFF93	4	185	0	0	0	0	0.0312	0			0	0		0.0417	0		0	0			0			0	0	0			0			0
WCFF93	5	190	0	0	0	0	0	0			0	0		0	0		0	0.0208			0			0	0	0			0			0
WCFF93	6	192	0	0	0	0	0	0			0	0		0	0		0	0.0625			0			0	0	0			0			0
WCFF93	7	197	0	0	0.0147	0	0.2083	0			0	0.2391		0.1667	0.1875		0	0			0			0.5357	0.625	0.6842			0.0667			0
WCFF93	8	201	0	0	0	0	0	0			0	0		0.0208	0		0	0			0			0.0357	0.1875	0			0			0
WCFF93	9	203	0.1389	0.3605	0.25	0.2812	0.5729	0.2273			0.2083	0.3043		0.4375	0.625		0	0.0417			0			0.2857	0.1875	0.2632			0			0
WCFF93	10	205	0.0556	0.1395	0.0882	0.0938	0	0.3182			0.3333	0.1522		0.0417	0		0.1304	0			0			0	0	0			0			0
WCFF93	11	207	0	0	0.0294	0	0	0			0	0.0217		0	0		0	0			0			0.0357	0	0			0			0
WCFF93	12	209	0.8056	0.5	0.6176	0.625	0.1354	0.4545			0.4583	0.1087		0.1875	0.0833		0.2391	0.4167			0			0.1071	0	0			0.6667			0.6111
WCFF93	13	211	0	0	0	0	0	0			0	0.087		0.0625	0.1042		0.5217	0.3333			0			0	0	0.0526			0			0.0556
WCFF93	14	213	0	0	0	0	0	0			0	0		0	0		0.0435	0.0625			0			0	0	0			0.1667			0.2222
WCFF93	15	215	0	0	0	0	0	0			0	0		0	0		0.0435	0.0625			0			0	0	0			0			0
WCFF93	16	217	0	0	0	0	0	0			0	0		0	0		0.0217	0			0			0	0	0			0			0
WCFF93	17	219	0	0	0	0	0	0			0	0		0	0		0	0			0			0	0	0			0.0667			0.1111
WCFF93	18	221	0	0	0	0	0	0			0	0		0	0		0	0			0			0	0	0			0.0333			0
WCFF93	19	222	0	0	0	0	0	0			0	0.0435		0	0		0	0			0			0	0	0			0			0
WCFF93	20	500	0	0	0	0	0	0			0	0		0	0		0	0			1			0	0	0			0			0
WCFF93	#	samples:	18	43	34	16	48	11			24	23		24	24		23	24			32			14	16	19			15			9
				R. indifferens										R. cingulata							R. turp.			R. cingulata					R. osmth.			R. chio.
				Canada and Northwestern U.S.							Southwest U.S. North Mexico South Mexico										South Mexico			Eastern U.S.					Florida			Geogria
Locus	#	Size	Pop 1	Pop 2	Pop 3	Pop 4	Pop 5	Pop 6			Pop 7	Pop 8		Pop11	Pop12		Pop 9	Pop10			Pop 20			Pop13	Pop14	Pop15			Pop19			Pop18
--------	-------	----	------	------	------	------	------	------			------	------		------	------		------	------			------			------	------	------			------			------
WCFF105	1	148	0	0	0	0	0	0			0	0		0.0208	0		0	0			0			0	0	0			0			0
WCFF105	2	172	0	0	0	0	0	0			0	0		0	0		0	0			0			0	0	0			0			0
WCFF105	3	179	0	0	0	0	0	0			0	0		0	0		0	0			0			0	0	0			0			0.0556
WCFF105	4	180	0	0	0	0	0	0			0	0		0	0		0.3542	0.3125			0			0	0	0			0			0
WCFF105	5	182	0	0	0	0	0	0			0.0208	0		0	0		0	0			0.0806			0.0357	0	0.075			0.0333			0.2778
WCFF105	6	184	0	0	0	0	0	0			0	0		0	0		0	0			0.1774			0	0	0			0			0
WCFF105	7	186	0	0	0	0	0	0			0	0.4565		0.4792	0.5417		0	0			0.0645			0.5714	0.5625	0.525			0			0
WCFF105	8	188	0	0	0	0	0	0			0	0		0.0625	0.0833		0	0.0833			0.371			0.3214	0.3438	0.25			0.0333			0
WCFF105	9	190	0	0	0	0	0	0			0	0.0217		0	0		0.4792	0.5			0.1774			0	0	0			0			0
WCFF105	10	192	0	0	0	0	0	0			0	0		0	0		0.1458	0.1042			0			0	0	0			0.2			0
WCFF105	11	194	0	0	0	0	0	0			0	0		0	0		0.0208	0			0			0	0	0.025			0.4			0.3333
WCFF105	12	196	0	0	0	0	0	0			0	0.0217		0.0833	0		0	0			0			0.0357	0.0312	0.05			0.0667			0.2222
WCFF105	13	198	0	0	0	0	0	0			0	0		0	0		0	0			0.0806			0	0	0.025			0.1667			0.1111
WCFF105	14	200	0	0	0	0	0	0			0.0208	0.0217		0.0625	0		0	0			0			0	0	0			0.0333			0
WCFF105	15	202	0	0	0	0	0	0			0	0.0217		0	0		0	0			0			0	0	0			0			0
WCFF105	16	204	0	0	0	0	0	0			0.0833	0		0.2083	0.3542		0	0			0.0161			0.0357	0.0312	0			0			0
WCFF105	17	205	0	0.0116	0	0	0	0			0	0		0	0		0	0			0			0	0	0			0			0
WCFF105	18	206	0.5789	0.3837	0.4265	0.3125	0.4583	0.5455			0.3958	0.1739		0	0.0208		0	0			0			0	0.0312	0.025			0.0333			0
WCFF105	19	208	0.0526	0.1047	0.0735	0.1562	0.0312	0			0.1042	0.0652		0	0		0	0			0			0	0	0			0			0
WCFF105	20	210	0.2632	0.2093	0.25	0.25	0.2292	0.1364			0.375	0.1957		0.0833	0		0	0			0.0323			0	0	0			0.0333			0
WCFF105	21	212	0.1053	0.2907	0.25	0.25	0.2604	0.3182			0	0		0	0		0	0			0			0	0	0.025			0			0
WCFF105	22	214	0	0	0	0.0312	0.0208	0			0	0		0	0		0	0			0			0	0	0			0			0
WCFF105	23	216	0	0	0	0	0	0			0	0.0217		0	0		0	0			0			0	0	0			0			0
WCFF105	#	samples:	19	43	34	16	48	11			24	23		24	24		24	24			31			14	16	20			15			9
				R. indifferens										R. cingulata							R. turp.			R. cingulata					R. osmth.			R. chio.
				Canada and Northwestern U.S.							Southwest U.S. North Mexico South Mexico										South Mexico			Eastern U.S.					Florida			Geogria
Locus	#	Size	Pop 1	Pop 2	Pop 3	Pop 4	Pop 5	Pop 6			Pop 7	Pop 8		Pop11	Pop12		Pop 9	Pop10			Pop 20			Pop13	Pop14	Pop15			Pop19			Pop18
--------	-------	----	------	------	------	------	------	------			------	------		------	------		------	------			------			------	------	------			------			------
WCFF111	1	126	0	0	0.0294	0	0	0			0	0		0	0		0	0			0			0	0	0			0			0
WCFF111	2	202	0	0	0	0	0.0208	0			0	0		0	0		0	0			0			0	0	0			0			0
WCFF111	3	207	0	0	0	0	0	0			0	0		0	0		0	0			0.0156			0	0	0			0			0
WCFF111	4	209	0	0	0	0	0	0			0	0		0	0		0	0			0.0156			0	0	0			0.0333			0
WCFF111	5	210	0	0	0	0	0	0			0	0		0	0		0.0208	0.0208			0.0938			0	0	0			0			0
WCFF111	6	211	0	0	0	0	0	0			0	0		0	0		0	0			0			0	0	0			0			0
WCFF111	7	214	0	0	0	0	0	0			0	0		0	0		0.0417	0			0			0.0357	0.125	0.0263			0			0
WCFF111	8	216	0	0	0	0	0	0			0	0		0	0		0.2917	0.1042			0.5781			0.3214	0.25	0.1579			0.0667			0.2222
WCFF111	9	218	0	0	0.0147	0	0	0			0	0		0	0		0.0625	0.1667			0.1406			0	0	0			0			0
WCFF111	10	219	0	0	0	0	0	0			0	0		0	0		0	0			0			0	0	0			0			0
WCFF111	11	220	0.2895	0.0698	0	0.1875	0.2292	0			0	0.0217		0.1667	0.125		0.125	0.1042			0.0312			0.1071	0.0938	0.1842			0.1			0
WCFF111	12	222	0.5526	0.7326	0.6618	0.7188	0.7396	0.7273			0.6042	0.5217		0.4792	0.7292		0.0625	0.0833			0.0625			0.2857	0.4375	0.4737			0.3			0.2778
WCFF111	13	224	0.1316	0.1628	0.0147	0	0	0.0455			0.0417	0.3043		0.3333	0.1042		0.1875	0.3542			0.0156			0.1786	0.0938	0.1579			0.3667			0
WCFF111	14	226	0	0.0233	0.1618	0.0938	0.0104	0.0455			0.2917	0.1087		0.0208	0.0417		0.0625	0.0208			0.0469			0.0357	0	0			0.1333			0.5
WCFF111	15	228	0.0263	0.0116	0.1176	0	0	0.1818			0.0625	0.0435		0	0		0.0208	0.0417			0			0.0357	0	0			0			0
WCFF111	16	230	0	0	0	0	0	0			0	0		0	0		0.0417	0.0417			0			0	0	0			0			0
WCFF111	17	232	0	0	0	0	0	0			0	0		0	0		0.0417	0			0			0	0	0			0			0
WCFF111	18	234	0	0	0	0	0	0			0	0		0	0		0.0417	0.0208			0			0	0	0			0			0
WCFF111	19	236	0	0	0	0	0	0			0	0		0	0		0	0.0417			0			0	0	0			0			0
WCFF111	#	samples:	19	43	34	16	48	11			24	23		24	24		24	24			32			14	16	19			15			9
				R. indifferens										R. cingulata							R. turp.			R. cingulata					R. osmth.			R. chio.
				Canada and Northwestern U.S.							Southwest U.S. North Mexico South Mexico										South Mexico			Eastern U.S.					Florida			Geogria
Locus	#	Size	Pop 1	Pop 2	Pop 3	Pop 4	Pop 5	Pop 6			Pop 7	Pop 8		Pop11	Pop12		Pop 9	Pop10			Pop 20			Pop13	Pop14	Pop15			Pop19			Pop18
--------	-------	----	------	------	------	------	------	------			------	------		------	------		------	------			------			------	------	------			------			------
P4	1	147	0	0	0	0	0	0			0	0		0	0		0	0			0			0	0	0			0			0
P4	2	149	0	0	0	0	0	0			0	0		0	0		0.0625	0.0208			0			0	0	0			0			0
P4	3	151	0	0	0	0	0	0			0	0		0.0217	0		0	0			0			0	0	0			0			0
P4	4	153	0	0	0	0	0	0			0	0		0.0217	0		0	0			0			0	0	0			0			0
P4	5	155	0	0	0	0	0	0			0.3333	0.2826		0.0652	0.2174		0	0			0			0.2143	0.3125	0.4			0			0
P4	6	157	1	1	1	1	1	0.9091			0.625	0.3696		0.3478	0.1087		0.3125	0.4583			0.1094			0.3214	0.375	0.6			1			0.9444
P4	7	159	0	0	0	0	0	0			0	0.3043		0.5	0.6739		0.625	0.5208			0.8906			0.3929	0.3125	0			0			0.0556
P4	8	165	0	0	0	0	0	0.0909			0	0		0	0		0	0			0			0.0357	0	0			0			0
P4	9	169	0	0	0	0	0	0			0	0		0.0435	0		0	0			0			0	0	0			0			0
P4	10	172	0	0	0	0	0	0			0	0.0435		0	0		0	0			0			0	0	0			0			0
P4	11	175	0	0	0	0	0	0			0	0		0	0		0	0			0			0.0357	0	0			0			0
P4	12	180	0	0	0	0	0	0			0.0208	0		0	0		0	0			0			0	0	0			0			0
P4	13	186	0	0	0	0	0	0			0.0208	0		0	0		0	0			0			0	0	0			0			0
P4	#	samples:	18	43	34	16	48	11			24	23		23	23		24	24			32			14	16	20			15			9
				R. indifferens										R. cingulata							R. turp.			R. cingulata					R. osmth.			R. chio.
				Canada and Northwestern U.S.							Southwest U.S. North Mexico South Mexico										South Mexico			Eastern U.S.					Florida			Geogria
Locus	#	Size	Pop 1	Pop 2	Pop 3	Pop 4	Pop 5	Pop 6			Pop 7	Pop 8		Pop11	Pop12		Pop 9	Pop10			Pop 20			Pop13	Pop14	Pop15			Pop19			Pop18
--------	-------	----	------	------	------	------	------	------			------	------		------	------		------	------			------			------	------	------			------			------
P27	1	112	0	0	0	0	0	0			0	0		0	0		0	0			0			0	0.0625	0			0			0
P27	2	135	0	0	0	0	0	0			0	0		0	0		0.1042	0.0833			0			0	0	0			0			0
P27	3	137	0	0	0	0	0.0208	0			0	0		0	0		0	0			0			0	0	0			0			0
P27	4	138	0	0	0.0147	0	0	0			0	0		0	0		0	0			0			0	0	0			0			0
P27	5	141	0.2105	0.1977	0.2206	0.125	0.3542	0.3182			0.5435	0.5435		0.4792	0.5833		0.8125	0.875			0.25			0.6429	0.6875	0.375			0			0
P27	6	143	0.7895	0.8023	0.7647	0.875	0.625	0.6818			0.4565	0.3696		0.5208	0.4167		0	0			0.75			0.2857	0.2188	0.625			1			1
P27	7	145	0	0	0	0	0	0			0	0		0	0		0	0			0			0	0.0312	0			0			0
P27	8	146	0	0	0	0	0	0			0	0.0435		0	0		0	0			0			0	0	0			0			0
P27	9	148	0	0	0	0	0	0			0	0.0435		0	0		0	0			0			0	0	0			0			0
P27	10	149	0	0	0	0	0	0			0	0		0	0		0	0			0			0.0357	0	0			0			0
P27	11	154	0	0	0	0	0	0			0	0		0	0		0.0208	0.0208			0			0.0357	0	0			0			0
P27	12	161	0	0	0	0	0	0			0	0		0	0		0.0625	0.0208			0			0	0	0			0			0
P27	13	170	0	0	0	0	0	0			0	0		0	0		0	0			0			0	0	0			0			0
P27	#	samples:	19	43	34	16	48	11			23	23		24	24		24	24			32			14	16	20			15			9
				R. indifferens										R. cingulata							R. turp.			R. cingulata					R. osmth.			R. chio.
				Canada and Northwestern U.S.							Southwest U.S. North Mexico South Mexico										South Mexico			Eastern U.S.					Florida			Geogria
Locus	#	Size	Pop 1	Pop 2	Pop 3	Pop 4	Pop 5	Pop 6			Pop 7	Pop 8		Pop11	Pop12		Pop 9	Pop10			Pop 20			Pop13	Pop14	Pop15			Pop19			Pop18
--------	-------	----	------	------	------	------	------	------			------	------		------	------		------	------			------			------	------	------			------			------
P36	1	166	0	0	0	0	0	0			0	0		0	0		0	0			0			0	0	0			0			1
P36	2	169	0	0	0	0	0	0			0	0		0	0		0	0			0			0	0.0312	0			0			0
P36	3	232	0	0	0	0	0	0			0	0		0	0		0	0			0			0	0	0			0.0667			0
P36	4	250	0	0	0	0	0	0			0	0		0	0		0	0			0			0.0357	0	0			0			0
P36	5	257	0	0	0	0	0	0			0	0		0.0217	0.0208		0	0			0			0	0	0			0			0
P36	6	259	0	0	0	0	0	0			0	0		0.0217	0		0	0			0			0	0	0			0			0
P36	7	261	0	0	0	0	0	0			0	0		0	0		0	0			0			0	0	0			0.0333			0
P36	8	263	0	0	0	0	0	0			0.0417	0.0435		0	0		0	0			0			0.0714	0	0			0			0
P36	9	275	1	1	1	1	1	1			0.9583	0.9565		0.9565	0.9792		1	1			1			0.8214	0.9688	0.975			0.9			0
P36	10	285	0	0	0	0	0	0			0	0		0	0		0	0			0			0.0714	0	0.025			0			0
P36	#	samples:	19	43	34	16	48	11			24	23		23	24		24	23			32			14	16	20			15			9
				R. indifferens										R. cingulata							R. turp.			R. cingulata					R. osmth.			R. chio.
				Canada and Northwestern U.S.							Southwest U.S. North Mexico South Mexico										South Mexico			Eastern U.S.					Florida			Geogria
Locus	#	Size	Pop 1	Pop 2	Pop 3	Pop 4	Pop 5	Pop 6			Pop 7	Pop 8		Pop11	Pop12		Pop 9	Pop10			Pop 20			Pop13	Pop14	Pop15			Pop19			Pop18
--------	-------	----	------	------	------	------	------	------			------	------		------	------		------	------			------			------	------	------			------			------
P37	1	141	0	0	0	0	0	0			0	0		0	0		0	0			0			0	0	0			0.4			0
P37	2	143	0	0	0	0	0	0			0	0		0	0		0	0			0			0	0	0			0.5667			0
P37	3	144	0	0	0	0	0	0			0	0		0	0		0	0			0			0	0	0			0.0333			0
P37	4	196	0	0	0	0	0	0			0	0		0	0		0	0			0			0	0	0			0			0
P37	5	200	0	0	0	0	0	0			0	0		0	0		0	0			0			0	0	0			0			0
P37	6	207	0	0	0	0	0	0			0	0		0	0		0	0			0			0.0357	0	0			0			0
P37	7	209	0	0	0	0	0	0			0	0		0	0.0208		0	0			0			0	0	0			0			0
P37	8	214	0	0	0	0	0	0			0	0.0435		0	0.0208		0	0			0			0.0357	0	0			0			0
P37	9	217	0	0	0	0	0	0			0.0208	0		0	0		0	0			0			0	0	0			0			0
P37	10	224	0	0	0	0	0	0			0.0208	0.0217		0	0		0.0417	0.0208			0			0	0	0			0			0
P37	11	226	0.0263	0	0	0	0	0			0	0		0	0		0	0			0			0	0	0			0			0
P37	12	228	0.9737	1	1	1	1	1			0.9583	0.5652		0.4792	0.5208		0.7083	0.5833			0			0	0	0			0			0
P37	13	230	0	0	0	0	0	0			0	0.1087		0.25	0.1458		0.0417	0.0833			0			0.0357	0	0.05			0			0.2778
P37	14	232	0	0	0	0	0	0			0	0.2609		0.2708	0.2917		0.2083	0.2917			0			0.8929	1	0.95			0			0.7222
P37	15	234	0	0	0	0	0	0			0	0		0	0		0	0.0208			0			0	0	0			0			0
P37	16	500	0	0	0	0	0	0			0	0		0	0		0	0			1			0	0	0			0			0
P37	#	samples:	19	43	34	16	48	11			24	23		24	24		24	24			32			14	16	20			15			9
				R. indifferens										R. cingulata							R. turp.			R. cingulata					R. osmth.			R. chio.
				Canada and Northwestern U.S.							Southwest U.S. North Mexico South Mexico										South Mexico			Eastern U.S.					Florida			Geogria
Locus	#	Size	Pop 1	Pop 2	Pop 3	Pop 4	Pop 5	Pop 6			Pop 7	Pop 8		Pop11	Pop12		Pop 9	Pop10			Pop 20			Pop13	Pop14	Pop15			Pop19			Pop18
--------	-------	----	------	------	------	------	------	------			------	------		------	------		------	------			------			------	------	------			------			------
P45	1	126	0	0	0	0	0	0			0	0		0	0		0	0			0			0	0	0.025			0			0
P45	2	136	0	0	0	0	0	0			0	0		0	0		0	0			0			0	0	0			0			0.1111
P45	3	138	0	0	0	0	0	0			0	0		0.0652	0		0	0			0			0	0	0			0			0
P45	4	140	0	0	0	0	0.1333	0			0	0		0	0		0	0			0			0	0	0			0			0
P45	5	141	0	0	0	0	0	0			0	0		0	0		0	0			0			0	0	0			0			0
P45	6	142	0	0	0	0	0	0			0	0		0	0		0	0			0.25			0	0	0			0			0
P45	7	144	1	0.6744	0.9118	0.7812	0.6444	0.7727			0.3958	0.1304		0.3043	0.5		0.8043	0.7292			0.375			0.5769	0.4667	0.375			1			0.6667
P45	8	146	0	0.3256	0.0882	0.2188	0.2222	0.2273			0.5625	0.8261		0.6304	0.5		0.1957	0.2708			0.3594			0.4231	0.5333	0.55			0			0.2222
P45	9	148	0	0	0	0	0	0			0	0		0	0		0	0			0			0	0	0			0			0
P45	10	149	0	0	0	0	0	0			0	0		0	0		0	0			0.0156			0	0	0			0			0
P45	11	165	0	0	0	0	0	0			0.0208	0		0	0		0	0			0			0	0	0			0			0
P45	12	167	0	0	0	0	0	0			0.0208	0.0217		0	0		0	0			0			0	0	0			0			0
P45	13	171	0	0	0	0	0	0			0	0.0217		0	0		0	0			0			0	0	0			0			0
P45	14	173	0	0	0	0	0	0			0	0		0	0		0	0			0			0	0	0.05			0			0
P45	#	samples:	19	43	34	16	45	11			24	23		23	24		23	24			32			13	15	20			15			9
				R. indifferens										R. cingulata							R. turp.			R. cingulata					R. osmth.			R. chio.
				Canada and Northwestern U.S.							Southwest U.S. North Mexico South Mexico										South Mexico			Eastern U.S.					Florida			Geogria
Locus	#	Size	Pop 1	Pop 2	Pop 3	Pop 4	Pop 5	Pop 6			Pop 7	Pop 8		Pop11	Pop12		Pop 9	Pop10			Pop 20			Pop13	Pop14	Pop15			Pop19			Pop18
--------	-------	----	------	------	------	------	------	------			------	------		------	------		------	------			------			------	------	------			------			------
P50	1	121	0	0	0	0	0	0			0	0		0	0.0208		0	0			0			0	0	0			0			0
P50	2	163	0	0	0	0	0	0			0	0		0	0.0208		0	0			0			0	0	0			0			0
P50	3	169	0	0	0	0	0	0			0	0		0	0		0	0			0.375			0	0.0333	0			0.0357			0
P50	4	171	0	0	0	0	0	0			0	0		0	0.3125		0.1458	0.0417			0.5938			0.1786	0.3	0			0.4643			0.5
P50	5	173	0.9737	1	1	1	1	1			1	0.8913		0.9583	0.5		0.6667	0.9583			0.0312			0.6429	0.6	0.825			0.4286			0.1667
P50	6	175	0.0263	0	0	0	0	0			0	0		0	0.125		0.1042	0			0			0.1429	0	0.175			0.0357			0.3333
P50	7	177	0	0	0	0	0	0			0	0		0	0		0.0833	0			0			0.0357	0.0667	0			0			0
P50	8	189	0	0	0	0	0	0			0	0.0435		0	0.0208		0	0			0			0	0	0			0			0
P50	9	196	0	0	0	0	0	0			0	0.0435		0	0		0	0			0			0	0	0			0			0
P50	10	197	0	0	0	0	0	0			0	0.0217		0.0417	0		0	0			0			0	0	0			0			0
P50	11	213	0	0	0	0	0	0			0	0		0	0		0	0			0			0	0	0			0.0357			0
P50	#	samples:	19	43	34	16	48	11			24	23		24	24		24	24			32			14	15	20			14			9
				R. indifferens										R. cingulata							R. turp.			R. cingulata					R. osmth.			R. chio.
				Canada and Northwestern U.S.							Southwest U.S. North Mexico South Mexico										South Mexico			Eastern U.S.					Florida			Geogria
Locus	#	Size	Pop 1	Pop 2	Pop 3	Pop 4	Pop 5	Pop 6			Pop 7	Pop 8		Pop11	Pop12		Pop 9	Pop10			Pop 20			Pop13	Pop14	Pop15			Pop19			Pop18
--------	-------	----	------	------	------	------	------	------			------	------		------	------		------	------			------			------	------	------			------			------
P54	1	206	0	0	0	0	0	0			0	0		0	0		0	0			0			0	0	0			0			0.1111
P54	2	209	0	0	0	0	0	0			0	0		0	0		0.0208	0.0208			0			0	0	0			0			0
P54	3	214	0	0	0	0	0.0106	0			0	0		0	0		0	0			0.2812			0.0833	0	0			0			0
P54	4	215	0	0	0	0	0.0106	0			0	0		0	0		0	0			0			0	0	0			0			0
P54	5	216	0.3611	0.5	0.5294	0.4688	0.2021	0.3636			0.125	0.6522		0.8542	0.9565		0.875	0.7708			0.5156			0.7083	0.9333	0.825			0.9667			0.6111
P54	6	217	0	0	0	0	0	0			0	0		0	0		0	0			0			0	0	0			0			0
P54	7	218	0	0	0	0	0	0			0	0		0	0		0	0			0			0	0	0			0			0
P54	8	219	0.5556	0.4419	0.4706	0.5312	0.5851	0.4545			0.6042	0.2174		0.1042	0.0435		0.1042	0.2083			0.2031			0.2083	0.0667	0.075			0.0333			0.2778
P54	9	220	0	0	0	0	0	0			0	0		0	0		0	0			0			0	0	0			0			0
P54	10	221	0.0556	0.0581	0	0	0.0851	0.1364			0.2292	0.087		0.0417	0		0	0			0			0	0	0			0			0
P54	11	223	0.0278	0	0	0	0	0			0	0		0	0		0	0			0			0	0	0			0			0
P54	12	225	0	0	0	0	0.0426	0.0455			0.0417	0.0217		0	0		0	0			0			0	0	0			0			0
P54	13	228	0	0	0	0	0	0			0	0		0	0		0	0			0			0	0	0.1			0			0
P54	14	233	0	0	0	0	0	0			0	0.0217		0	0		0	0			0			0	0	0			0			0
P54	15	237	0	0	0	0	0.0426	0			0	0		0	0		0	0			0			0	0	0			0			0
P54	16	248	0	0	0	0	0.0213	0			0	0		0	0		0	0			0			0	0	0			0			0
P54	#	samples:	18	43	34	16	47	11			24	23		24	23		24	24			32			12	15	20			15			9
				R. indifferens										R. cingulata							R. turp.			R. cingulata					R. osmth.			R. chio.
				Canada and Northwestern U.S.							Southwest U.S. North Mexico South Mexico										South Mexico			Eastern U.S.					Florida			Geogria
Locus	#	Size	Pop 1	Pop 2	Pop 3	Pop 4	Pop 5	Pop 6			Pop 7	Pop 8		Pop11	Pop12		Pop 9	Pop10			Pop 20			Pop13	Pop14	Pop15			Pop19			Pop18
--------	-------	----	------	------	------	------	------	------			------	------		------	------		------	------			------			------	------	------			------			------
P71	1	162	0	0	0	0	0	0			0	0.0217		0	0		0	0			0			0	0	0			0			0
P71	2	172	0.4474	0.1744	0.3676	0.4062	0.5104	0.2727			0.1875	0.4565		0.6042	0.4167		0.3542	0.8043			0			1	0.9667	1			0.1667			0
P71	3	173	0	0	0	0.0312	0	0			0	0		0	0		0	0.0435			0			0	0	0			0			0
P71	4	174	0	0	0	0	0	0			0	0		0	0.0833		0	0			0			0	0	0			0.4333			0.7222
P71	5	176	0.5526	0.8256	0.6324	0.5	0.4896	0.7273			0.7708	0.5		0.3958	0.5		0.6458	0.1522			1			0	0	0			0.4			0.2778
P71	6	178	0	0	0	0	0	0			0	0		0	0		0	0			0			0	0.0333	0			0			0
P71	7	180	0	0	0	0	0	0			0.0417	0		0	0		0	0			0			0	0	0			0			0
P71	8	184	0	0	0	0	0	0			0	0.0217		0	0		0	0			0			0	0	0			0			0
P71	9	189	0	0	0	0.0312	0	0			0	0		0	0		0	0			0			0	0	0			0			0
P71	10	192	0	0	0	0.0312	0	0			0	0		0	0		0	0			0			0	0	0			0			0
P71	#	samples:	19	43	34	16	48	11			24	23		24	24		24	23			32			13	15	20			15			9
				R. indifferens										R. cingulata							R. turp.			R. cingulata					R. osmth.			R. chio.
				Canada and Northwestern U.S.							Southwest U.S. North Mexico South Mexico										South Mexico			Eastern U.S.					Florida			Geogria
Locus	#	Size	Pop 1	Pop 2	Pop 3	Pop 4	Pop 5	Pop 6			Pop 7	Pop 8		Pop11	Pop12		Pop 9	Pop10			Pop 20			Pop13	Pop14	Pop15			Pop19			Pop18
--------	-------	----	------	------	------	------	------	------			------	------		------	------		------	------			------			------	------	------			------			------
P80	1	197	0	0	0	0	0	0			0	0		0	0.0625		0	0			0			0	0	0			0			0
P80	2	203	0	0	0	0	0	0			0	0		0	0.0208		0	0			0.0156			0	0	0			0			0
P80	3	205	0	0	0	0	0	0			0	0.0435		0	0		0.087	0.087			0.125			0	0	0			0			0
P80	4	207	0	0	0	0	0	0			0.1458	0.2174		0.0833	0.2292		0.1957	0.1739			0.125			0.1071	0.1562	0.225			0.8929			0.1111
P80	5	209	0	0	0	0	0	0			0	0		0	0		0	0			0.0156			0	0	0			0			0
P80	6	211	0	0	0	0	0	0			0.0208	0		0	0		0	0.0652			0.0156			0	0.0625	0			0			0.0556
P80	7	213	1	1	1	1	1	1			0.8333	0.6957		0.9167	0.6667		0.3913	0.5435			0.6094			0.8929	0.7812	0.775			0.1071			0.7778
P80	8	215	0	0	0	0	0	0			0	0.0435		0	0		0.2826	0.1304			0.0312			0	0	0			0			0
P80	9	216	0	0	0	0	0	0			0	0		0	0		0	0			0			0	0	0			0			0.0556
P80	10	217	0	0	0	0	0	0			0	0		0	0.0208		0.0435	0			0.0469			0	0	0			0			0
P80	11	218	0	0	0	0	0	0			0	0		0	0		0	0			0.0156			0	0	0			0			0
P80	#	samples:	19	43	34	16	48	11			24	23		24	24		23	23			32			14	16	20			14			9
